# Supplementary material for: Cognitive Ability and Self-Control’s Influence on High School Students’ Comprehensive Academic Performance
Source: Front Psychol. 2021 Dec 10;12:783673. doi: 10.3389/fpsyg.2021.783673 (PMC8702492; doi:10.3389/fpsyg.2021.783673)
Supplement: Supplementary file 2 [file Table_3.xlsx]

## Sheet: Sheet1
Self-control questionnaire
Question number	Subject content
1	I always make the most of my time to complete the tasks I want to accomplish.
2	Faced with the food I like, I can also control the amount of food.
3	I can always be strict with myself.
4	I often postpone what I should do today until tomorrow.
5	I always follow the schedule I set.
6	Seeing other classmates go to play, I can study with peace of mind.
