# Supplementary material for: Cognitive Ability and Self-Control’s Influence on High School Students’ Comprehensive Academic Performance
Source: Front Psychol. 2021 Dec 10;12:783673. doi: 10.3389/fpsyg.2021.783673 (PMC8702492; doi:10.3389/fpsyg.2021.783673)
Supplement: Supplementary file 3 [file Data_Sheet_1.xls]

## Sheet: data
id	sex	grade	class	ma	ipa	ra	lra	tca	selfcontrol	ts
1	1	2	31	90	92	116	106	108	111	213.4
2	1	2	30	128	109	112	104	92	111	187.9
3	1	2	24	128	87	98	88	63	95	114.3
4	1	2	29	119	110	117	105	104	116	200.7
5	1	2	32	103	120	114	110	119	111	204
6	1	2	26	139	124	102	104	105	105	136.5
7	1	2	31	119	112	109	106	108	116	171.8
8	1	2	33	128	118	91	106	92	121	225.8
9	1	2	31	93	104	96	104	69	111	199.9
10	1	2	30	97	99	99	102	77	105	196
11	1	2	22	95	112	105	115	86	100	93.2
12	1	2	29	103	115	111	96	92	105	105.4
13	1	2	26	121	102	108	108	96	95	175.2
14	1	2	22	95	114	103	98	85	95	74
15	1	2	25	97	120	111	108	103	105	179.1
16	1	2	35	110	106	100	102	85	111	172.6
17	1	2	35	105	116	107	103	98	127	212.7
18	1	2	21	110	89	105	97	85	90	52.8
19	1	2	34	95	87	125	106	86	137	257.9
20	1	2	33	99	92	111	109	108	116	250.9
21	1	2	33	122	100	110	103	85	132	238.1
22	1	2	30	105	117	112	107	116	111	213.8
23	1	2	35	132	133	115	106	124	137	240.4
24	1	2	31	115	120	105	104	65	116	151.6
25	1	2	29	97	107	93	103	96	111	213.6
26	1	2	23	93	110	96	104	100	105	111.7
27	1	2	25	102	118	113	104	93	105	102.7
28	1	2	21	97	100	104	98	86	74	144.6
29	1	2	27	102	115	91	105	82	105	239.4
30	1	2	35	139	105	100	105	110	137	225.4
31	1	2	25	82	117	112	109	86	105	152.9
32	1	2	28	95	96	110	100	86	100	155.3
33	1	2	33	105	114	112	107	81	132	242.4
34	1	2	21	64	114	116	105	77	74	76.6
35	1	2	35	108	102	113	109	100	132	211.5
36	1	2	28	82	120	97	107	86	90	152.3
37	1	2	36	90	113	88	111	95	137	295
38	1	2	36	88	112	105	106	115	137	228.7
39	1	2	35	128	117	111	101	88	137	267
40	1	2	28	97	94	108	95	77	84	157.7
41	1	2	34	110	86	113	102	96	132	208.8
42	1	2	32	110	113	96	98	91	111	253
43	1	2	31	95	108	97	101	78	111	196
44	1	2	32	113	113	104	101	91	116	174.9
45	1	2	21	75	96	103	107	99	95	49.4
46	1	2	27	68	107	113	111	100	121	182.1
47	1	2	24	90	105	93	106	88	84	103.7
48	1	2	30	83	107	102	103	100	100	155.8
49	1	2	36	122	112	114	97	88	132	232.5
50	1	2	26	103	93	110	115	112	116	112.6
51	1	2	28	83	105	114	107	90	100	131.6
52	1	2	28	88	117	113	105	85	127	137.9
53	1	2	33	102	94	94	104	80	100	203.5
54	1	2	31	108	113	113	105	98	116	165.5
55	1	2	22	64	88	107	110	79	84	117.7
56	1	2	21	99	71	102	107	88	79	93.1
57	2	2	26	103	106	98	98	80	105	134.5
58	2	2	22	90	101	103	109	89	105	131.1
59	2	2	31	113	118	114	110	100	116	201.1
60	2	2	26	97	114	104	98	95	105	99.8
61	2	2	33	102	124	108	105	108	127	191.4
62	2	2	26	64	87	100	106	99	90	167.5
63	2	2	26	110	105	104	106	64	100	142.4
64	2	2	24	122	107	100	99	107	95	111.4
65	2	2	21	84	70	117	110	64	79	30.9
66	2	2	26	128	123	106	89	75	105	194.3
67	2	2	34	115	118	109	108	114	127	225.1
68	2	2	30	108	106	101	104	103	116	198.9
69	2	2	21	97	87	100	112	89	100	44.4
70	2	2	25	105	109	100	107	69	105	182.4
71	2	2	32	105	106	101	98	72	100	177.5
72	2	2	29	103	105	107	119	112	116	193
73	2	2	33	122	108	111	103	88	121	187
74	2	2	24	83	105	120	115	107	116	122.4
75	2	2	35	110	110	99	109	99	127	165.1
76	2	2	28	97	107	115	107	111	111	112.3
77	2	2	23	88	102	110	104	94	100	125.6
78	2	2	34	119	109	110	110	93	127	218.5
79	2	2	28	122	108	111	109	79	105	196.4
80	2	2	33	69	113	99	108	101	116	244.2
81	2	2	26	97	107	113	103	91	95	211.4
82	2	2	32	117	97	101	116	83	111	175.7
83	2	2	31	128	102	103	95	113	116	188.2
84	2	2	25	93	103	99	105	89	100	129.1
85	2	2	34	110	116	114	114	109	137	233.6
86	2	2	27	105	127	114	100	68	105	140
87	2	2	32	88	93	120	110	108	111	183.3
88	2	2	30	95	110	110	105	94	127	212.7
89	2	2	23	103	92	102	104	77	90	99.2
90	2	2	21	90	109	112	94	26	63	55.5
91	2	2	24	95	116	102	109	71	105	167.3
92	2	2	28	95	117	117	115	89	105	175.7
93	2	2	30	135	107	102	99	80	121	114.4
94	2	2	29	110	106	107	86	77	111	166.9
95	2	2	22	88	94	95	101	98	95	148.7
96	2	2	34	83	118	116	107	109	116	243.2
97	2	2	35	97	112	113	109	104	127	176.3
98	2	2	32	122	83	111	109	84	105	143.6
99	2	2	23	95	104	110	104	68	95	141.4
100	2	2	34	97	116	109	106	87	116	228.5
101	2	2	25	149	85	98	100	96	95	101
102	2	2	22	110	105	94	106	85	95	85.7
103	2	2	36	103	124	98	102	122	137	285.9
104	2	2	30	105	117	105	99	82	100	220.3
105	2	2	36	113	111	102	103	86	127	260.6
106	2	2	28	105	107	90	106	81	105	193.6
107	2	2	25	83	95	99	104	97	100	203.8
108	2	2	36	115	122	103	107	92	132	281.8
109	2	2	31	102	127	96	101	119	111	174.4
110	2	2	21	90	109	104	102	57	68	28
111	2	2	23	108	117	100	51	102	105	143
112	2	2	34	128	121	114	111	107	137	229.4
113	2	2	23	113	116	105	115	103	121	72.4
114	2	2	28	115	105	102	104	82	105	156.3
115	2	2	27	102	121	94	113	100	111	161.2
116	2	2	23	88	106	114	104	88	111	97.6
117	2	2	27	77	118	120	115	99	111	121.2
118	2	2	30	97	112	112	99	97	116	191.2
119	2	2	25	115	121	108	99	98	105	99
120	2	2	26	99	97	120	97	110	100	162
121	2	2	24	110	105	101	106	85	90	149.7
122	2	2	31	115	104	115	103	93	116	149.2
123	2	2	32	84	81	108	104	97	100	131.2
124	2	2	31	90	84	110	112	69	116	182.5
125	1	2	34	132	123	113	115	98	137	233.5
126	2	2	22	124	95	97	104	77	90	186
127	2	2	27	99	94	99	192	98	111	171.5
128	1	2	34	128	109	101	109	115	121	241.2
129	1	2	35	115	126	116	106	115	132	191.5
130	2	2	21	103	93	107	51	88	63	86.5
131	2	2	27	115	120	115	112	103	111	151.3
132	2	2	24	103	119	104	113	100	100	94.2
133	1	2	36	135	127	117	104	100	137	292.1
134	1	2	28	95	89	110	102	86	100	183.9
135	1	2	32	122	113	104	110	113	121	226.9
136	1	2	34	105	116	105	108	111	116	183.8
137	2	2	24	110	105	108	119	68	105	101.5
138	2	2	33	124	125	116	100	105	121	192.2
139	1	2	33	110	124	104	110	103	127	197.9
140	2	2	35	119	118	97	96	110	111	245.5
141	2	2	29	108	119	114	104	112	111	164.7
142	1	2	23	128	112	108	104	105	121	172.7
143	1	2	23	102	96	104	98	85	95	94.4
144	1	2	34	95	132	102	100	116	116	230.3
145	1	2	36	90	107	109	110	98	121	288.8
146	1	2	30	128	98	93	105	60	105	181.8
147	2	2	33	97	112	105	118	96	127	189.8
148	1	2	24	110	85	97	95	69	84	176.7
149	2	2	32	108	67	108	90	94	100	205.5
150	1	2	22	75	71	113	104	98	100	88.2
151	2	2	32	128	111	110	92	110	105	233.5
152	1	2	30	97	120	100	106	95	111	201.4
153	2	2	27	105	114	113	106	110	105	108.1
154	2	2	27	121	115	110	106	118	127	100.9
155	1	2	24	84	100	120	113	122	105	56.1
156	1	2	29	128	116	108	109	94	105	115.7
157	1	2	28	110	77	96	105	97	105	97.1
158	2	2	26	82	105	110	113	100	100	137.9
159	1	2	30	113	121	110	109	95	116	168.6
160	1	2	36	119	119	112	97	125	137	267.6
161	2	2	29	103	88	105	107	108	111	125.6
162	1	2	26	113	83	110	104	92	105	225.2
163	2	2	29	124	118	107	100	116	121	210.3
164	1	2	31	119	109	100	110	93	116	208.2
165	1	2	33	121	113	107	112	121	127	169.3
166	2	2	32	103	91	102	101	78	105	208.9
167	2	2	25	103	112	101	94	87	105	148.7
168	2	2	29	121	108	104	104	108	116	188.1
169	2	2	27	99	121	98	110	99	111	214.2
170	1	2	36	121	113	99	99	108	127	202.1
171	1	2	29	105	112	106	99	103	116	186.3
172	2	2	22	84	93	116	114	85	100	113.2
173	2	2	22	105	97	98	108	58	100	134.4
174	2	2	21	93	61	97	102	62	79	66
175	2	2	23	97	110	110	109	35	90	89.3
176	1	2	25	110	75	118	119	59	95	111.8
177	2	2	29	150	121	110	100	121	121	170.8
178	2	2	21	88	93	100	108	57	90	119.2
179	1	3	38	110	74	99	95	79	90	124.5
180	1	3	50	93	93	107	111	80	116	255.7
181	1	3	44	93	108	113	97	74	111	176.5
182	1	3	43	88	109	113	104	93	95	97.9
183	1	3	49	110	105	113	111	97	116	201
184	1	3	41	93	108	99	103	69	95	173.2
185	1	3	47	110	113	111	97	119	132	119.3
186	1	3	46	97	91	107	103	83	84	240.5
187	1	3	47	103	108	105	87	101	111	140.6
188	1	3	49	113	103	96	105	100	132	211.8
189	1	3	39	103	105	102	105	104	121	102.3
190	1	3	46	121	102	92	94	93	111	227.3
191	1	3	49	119	111	93	107	96	127	187.4
192	1	3	46	110	109	104	94	75	105	225.9
193	1	3	45	119	87	99	97	91	105	209.7
194	1	3	50	108	105	116	111	122	137	266.6
195	1	3	38	79	105	106	108	95	95	122.7
196	1	3	43	102	102	99	105	110	121	120.9
197	1	3	47	102	112	111	110	70	121	195.8
198	1	3	50	103	122	131	99	121	132	263
199	1	3	41	110	101	105	97	101	116	184
200	1	3	50	132	109	113	106	103	127	211.5
201	1	3	49	117	105	107	112	122	137	280.3
202	1	3	45	93	106	110	98	81	111	203.5
203	1	3	47	108	103	109	111	111	116	217.7
204	1	3	45	90	101	113	111	95	116	178.5
205	1	3	42	113	98	106	103	93	105	189.9
206	1	3	48	115	93	107	105	89	116	208.1
207	1	3	43	113	88	111	107	110	111	178.3
208	1	3	38	83	103	101	44	144	105	146.4
209	1	3	47	88	110	109	99	95	116	266.9
210	1	3	42	88	94	109	107	101	95	231.6
211	1	3	39	117	92	110	96	115	105	175.2
212	1	3	38	95	90	104	99	87	79	124.8
213	1	3	37	108	97	103	28	84	84	66.9
214	1	3	41	69	109	115	104	106	95	171.7
215	1	3	41	79	92	109	104	99	84	183.1
216	1	3	44	102	94	108	103	106	111	205.6
217	1	3	46	102	98	111	102	112	116	151.5
218	1	3	48	117	114	110	104	114	121	210
219	1	3	39	105	106	112	102	96	100	106.1
220	1	3	39	102	95	107	109	79	100	98.4
221	1	3	49	124	113	110	106	115	132	196
222	1	3	46	103	99	113	106	113	116	191.4
223	1	3	47	88	95	108	55	102	74	75.5
224	1	3	38	93	102	109	53	65	84	126.3
225	1	3	37	95	95	110	99	99	84	111.6
226	1	3	41	113	102	108	100	60	84	127.4
227	1	3	44	93	115	116	113	107	111	154.7
228	1	3	37	95	101	106	109	89	84	67.3
229	1	3	44	56	112	103	107	116	116	185.2
230	1	3	40	97	106	102	94	81	105	126.1
231	1	3	38	56	97	100	107	84	95	159.4
232	1	3	39	97	91	103	93	94	90	171.8
233	1	3	50	117	105	109	108	103	127	277.9
234	1	3	48	99	95	110	111	97	111	240.8
235	1	3	39	93	61	101	109	74	95	89
236	1	3	40	82	105	109	99	102	100	81.9
237	1	3	49	108	84	111	107	104	121	267
238	1	3	40	90	96	114	100	95	100	71.8
239	1	3	44	128	89	93	95	73	111	129.8
240	1	3	37	99	61	91	101	46	79	61.6
241	1	3	41	119	93	106	103	90	95	98
242	1	3	45	115	95	108	105	82	111	153.6
243	1	3	44	82	113	115	101	109	105	142.5
244	1	3	45	88	98	94	94	106	95	180.3
245	1	3	38	110	86	105	101	102	90	144.3
246	1	3	38	90	88	113	107	83	100	146.5
247	1	3	45	121	104	117	114	114	111	152.8
248	1	3	49	108	121	109	92	118	137	282.7
249	1	3	43	115	109	119	102	95	116	98.1
250	1	3	50	124	106	107	116	102	132	244.2
251	1	3	43	113	111	111	103	101	100	136.2
252	1	3	40	93	102	105	104	97	100	163.5
253	1	3	43	95	105	93	99	78	95	203.4
254	1	3	39	80	95	99	104	31	90	92.7
255	1	3	41	95	87	94	95	69	90	146.9
256	1	3	46	99	113	112	104	102	127	218.4
257	1	3	39	113	93	103	106	97	111	95.3
258	1	3	44	97	93	98	101	74	90	199.8
259	1	3	37	93	93	107	104	77	74	28.4
260	1	3	42	77	101	115	103	88	95	73.1
261	1	3	42	128	109	119	102	106	111	145.1
262	1	3	40	99	111	111	100	113	100	121.1
263	1	3	39	113	100	99	107	77	95	70.3
264	1	3	47	105	108	103	111	113	105	211.2
265	1	3	48	97	109	114	115	127	116	218.5
266	1	3	42	110	94	109	109	96	100	224.1
267	1	3	49	122	113	110	109	107	127	210.5
268	1	3	40	115	103	93	96	91	84	184.8
269	1	3	50	119	118	109	110	122	137	234.7
270	1	3	48	83	91	110	110	98	100	219.1
271	1	3	47	105	107	115	102	114	116	136.9
272	2	3	45	105	91	106	100	108	105	157.4
273	2	3	37	56	110	104	102	66	79	93.8
274	2	3	45	83	96	114	104	105	111	131.8
275	2	3	43	73	89	123	67	148	121	190.7
276	2	3	50	73	101	111	112	108	127	294.8
277	2	3	40	83	111	110	112	116	116	162.2
278	2	3	38	121	113	103	90	61	90	109.8
279	2	3	48	88	105	110	110	101	121	202.5
280	2	3	48	99	110	113	102	111	131	255.6
281	2	3	39	119	91	99	103	100	111	100.1
282	2	3	37	103	94	104	92	59	79	71.8
283	2	3	40	84	102	110	107	105	100	157.3
284	2	3	46	102	109	104	113	108	121	261.4
285	2	3	39	99	91	92	104	88	100	125.2
286	2	3	48	117	104	112	103	114	127	225.4
287	2	3	41	102	99	113	100	102	105	144.7
288	2	3	50	93	74	118	110	141	132	296.6
289	2	3	46	99	108	115	106	120	116	195.4
290	2	3	37	108	87	93	74	78	79	69.6
291	2	3	50	83	90	111	97	92	101	271.6
292	2	3	49	113	87	110	107	104	127	258.1
293	2	3	38	73	73	114	100	77	84	127.8
294	2	3	40	119	111	115	49	110	105	171.7
295	2	3	37	103	104	107	93	102	95	69.7
296	2	3	37	84	79	101	108	63	84	81.1
297	2	3	46	122	113	107	108	94	121	183.2
298	2	3	48	97	103	107	99	92	111	137
299	2	3	42	110	88	113	97	94	84	111.3
300	2	3	47	108	110	110	104	106	127	99.9
301	2	3	40	97	102	105	95	114	100	140.4
302	2	3	48	77	91	115	97	106	100	202.8
303	2	3	41	128	91	108	114	105	121	182.4
304	2	3	40	99	102	108	104	91	84	98.6
305	2	3	43	119	108	107	95	119	111	208.4
306	2	3	44	90	119	110	100	107	111	147.2
307	2	3	37	79	100	113	101	77	79	69
308	2	3	42	102	102	98	102	101	90	138.5
309	2	3	44	99	111	108	110	104	127	215.3
310	2	3	44	95	112	109	109	98	116	184.7
311	2	3	45	99	111	105	102	95	127	118
312	2	3	41	119	90	112	106	97	105	152.5
313	2	3	47	95	93	103	92	104	116	236.4
314	2	3	43	102	103	101	107	108	111	42.6
315	2	3	48	105	108	105	105	110	116	160.3
316	2	3	40	105	106	111	98	95	100	78.2
317	2	3	43	110	113	114	104	122	127	190
318	2	3	47	102	100	104	104	111	127	135.7
319	2	3	50	128	90	101	118	114	137	173.3
320	2	3	48	103	107	106	104	89	121	233.7
321	2	3	44	93	107	86	105	70	105	192.4
322	2	3	46	93	104	104	96	122	132	149.2
323	2	3	49	119	102	118	110	108	127	92.8
324	2	3	41	103	92	97	89	106	105	145.6
325	2	3	37	93	68	104	100	77	95	135.8
326	2	3	42	115	100	105	99	79	105	102.8
327	2	3	42	95	107	89	97	107	105	126
328	2	3	38	99	100	109	104	86	111	77.3
329	2	3	46	103	107	112	100	109	111	149.8
330	2	3	49	117	109	114	97	114	121	231.3
331	2	3	38	117	97	114	106	96	111	126.2
332	2	3	39	102	91	106	89	103	100	95
333	2	3	42	97	102	115	95	97	95	109.7
334	2	3	45	128	114	113	92	126	121	201.9
335	2	3	50	128	103	105	108	113	132	214.5
336	2	3	43	82	91	120	102	78	90	153.8
337	2	3	50	139	110	98	110	105	137	270.4
338	2	3	46	103	116	111	96	88	116	239.3
339	2	3	42	113	93	107	101	87	100	154
340	2	3	45	103	106	116	102	116	111	156
341	2	3	41	117	99	90	90	116	105	90.9
342	2	3	47	117	117	117	103	120	127	167
343	2	3	43	103	98	99	108	106	105	140.3
344	2	3	45	83	69	107	95	55	95	82.6
345	2	3	42	139	99	105	105	107	105	172.6
346	2	3	49	117	112	113	103	120	137	214.8
347	2	3	44	79	111	97	111	114	95	195.8
348	1	1	18	110	93	112	104	99	116	233.8
349	1	1	14	108	89	109	110	70	90	144.9
350	1	1	5	110	66	109	99	80	95	153.8
351	1	1	8	99	104	112	107	87	90	178.2
352	1	1	17	95	95	96	112	94	127	90.2
353	1	1	3	110	69	93	102	77	79	62.2
354	1	1	17	103	82	110	104	88	116	216
355	1	1	20	110	117	110	101	110	116	268
356	1	1	7	124	89	112	108	119	105	40.9
357	1	1	5	60	79	106	96	82	90	120.9
358	1	1	19	117	102	107	97	91	116	227.6
359	1	1	9	83	91	120	106	68	100	100.9
360	1	1	15	99	111	112	116	96	116	206.7
361	1	1	3	99	97	101	94	101	100	189.3
362	1	1	16	90	107	95	100	85	111	121.3
363	1	1	19	95	103	105	100	114	127	262.7
364	1	1	12	121	118	112	105	125	121	124.4
365	1	1	12	90	85	108	101	66	90	193.8
366	1	1	10	95	111	97	88	79	84	131.1
367	1	1	12	121	117	115	113	102	121	209.8
368	1	1	4	108	87	107	97	80	95	70.7
369	1	1	20	122	107	106	111	107	116	177.3
370	1	1	12	121	107	109	104	104	116	200.9
371	1	1	6	105	106	116	100	62	105	136.9
372	1	1	18	113	124	112	109	111	116	246.2
373	1	1	1	75	81	114	111	77	79	114.7
374	1	1	1	93	114	108	107	101	79	45.8
375	1	1	14	82	108	99	104	97	100	196.9
376	1	1	14	132	126	113	111	122	137	255.6
377	1	1	4	117	94	101	105	106	100	127.1
378	1	1	14	128	105	109	115	98	105	202.7
379	1	1	5	128	110	113	115	119	95	66.7
380	1	1	15	90	88	109	105	98	111	157.8
381	1	1	2	103	108	93	107	96	100	86.7
382	1	1	6	90	97	101	98	78	95	107.6
383	1	1	5	93	99	99	99	77	95	117.3
384	1	1	18	122	83	104	105	69	105	218.7
385	1	1	8	119	112	108	94	107	116	116.4
386	1	1	19	117	107	114	102	113	121	199.6
387	1	1	18	84	109	109	102	95	116	185.3
388	1	1	3	150	113	88	94	69	95	143.6
389	1	1	15	128	100	94	110	85	105	232.9
390	1	1	6	105	77	114	109	80	74	173.3
391	1	1	6	69	119	111	104	94	95	82.2
392	1	1	4	95	81	107	109	80	84	81.8
393	1	1	16	102	102	113	108	105	116	175.1
394	1	1	16	88	114	117	108	107	111	110.2
395	1	1	6	108	76	96	110	60	95	112
396	1	1	1	124	78	98	108	69	90	131
397	1	1	11	69	105	106	102	102	95	191.1
398	1	1	20	135	117	115	109	110	127	281.3
399	1	1	2	128	103	104	94	95	95	45.3
400	1	1	7	84	85	102	106	64	79	257.8
401	1	1	6	103	96	101	107	84	90	124
402	1	1	12	90	99	110	94	76	90	87.1
403	1	1	16	122	103	101	109	63	105	167.1
404	1	1	1	99	67	104	100	82	100	114.7
405	1	1	9	105	107	105	103	117	137	256
406	1	1	16	108	113	103	90	48	95	211.6
407	1	1	4	84	114	92	95	78	68	84.9
408	1	1	2	88	97	110	98	99	74	77.8
409	1	1	19	110	108	115	108	97	121	219.1
410	1	1	4	117	94	106	103	107	90	155.6
411	1	1	11	117	76	90	99	73	105	123.1
412	1	1	14	102	109	97	98	104	116	160.9
413	1	1	16	105	105	110	100	100	100	114.2
414	1	1	19	95	97	96	106	58	121	208.9
415	1	1	17	110	78	109	104	89	105	149.8
416	1	1	4	119	85	93	108	99	100	80.4
417	1	1	19	110	96	114	102	88	116	252.4
418	1	1	3	108	100	94	104	65	84	87.6
419	1	1	15	105	110	108	103	89	90	137.8
420	1	1	16	128	112	104	103	94	100	215.1
421	1	1	20	103	103	114	102	89	116	159.6
422	1	1	10	115	74	94	99	55	105	153.3
423	1	1	17	95	99	93	105	108	111	222.7
424	1	1	16	110	114	89	115	100	116	244.9
425	1	1	6	117	101	100	95	73	95	78.7
426	1	1	20	113	124	104	106	113	111	253.8
427	1	1	1	93	71	95	99	56	42	16.9
428	1	1	13	115	112	113	98	102	111	169.8
429	1	1	14	88	75	102	108	68	116	136
430	1	1	17	110	93	105	106	105	111	186.2
431	1	1	13	105	79	101	96	93	105	173.8
432	1	1	19	119	111	106	116	100	105	236.9
433	1	1	8	90	97	100	99	83	100	173.8
434	1	1	9	93	107	108	95	96	84	118.7
435	1	1	17	102	104	111	102	93	116	143.1
436	1	1	7	110	71	106	93	97	90	96
437	1	1	12	90	106	105	114	94	111	165.3
438	1	1	16	103	90	101	93	103	111	188
439	1	1	5	132	87	113	100	93	95	96.9
440	1	1	8	103	112	111	88	104	116	183.6
441	1	1	20	149	112	116	107	122	127	220.9
442	1	1	20	99	108	115	97	113	137	241.8
443	1	1	7	105	71	96	104	69	95	91.6
444	1	1	19	88	97	97	92	68	116	242.7
445	1	1	9	113	122	113	112	120	132	254.2
446	1	1	13	110	92	107	103	88	105	172.4
447	1	1	7	113	88	112	110	91	95	99.6
448	1	1	11	105	97	110	100	105	105	136.4
449	1	1	14	117	102	95	99	73	105	173.3
450	1	1	7	113	71	103	103	95	84	176
451	1	1	2	102	86	100	101	72	100	71.1
452	1	1	5	115	92	114	105	124	95	67.1
453	1	1	7	132	103	99	107	88	95	141.3
454	1	1	10	95	101	111	110	101	90	155.6
455	1	1	1	75	82	111	108	90	84	85.8
456	1	1	16	102	97	109	109	70	100	160.4
457	1	1	4	105	71	98	113	61	84	86.2
458	1	1	16	95	113	113	103	117	95	193.8
459	1	1	2	88	67	90	111	65	63	152
460	1	1	11	103	95	94	93	63	105	173.8
461	1	1	16	97	109	97	94	85	105	237.3
462	1	1	20	102	109	112	107	119	137	261.3
463	2	1	8	97	115	115	103	120	111	117.8
464	2	1	1	119	92	89	116	88	47	25.8
465	2	1	13	105	93	104	110	85	100	116.9
466	2	1	3	113	95	94	94	87	95	103.1
467	2	1	17	149	120	117	109	120	121	221.8
468	2	1	18	90	97	114	99	112	111	172.9
469	2	1	8	90	112	110	102	99	84	136.4
470	2	1	14	117	103	117	104	100	121	158.7
471	2	1	17	110	94	112	101	92	105	159.1
472	2	1	8	117	97	110	108	92	100	28.9
473	2	1	11	117	104	115	113	126	105	122.7
474	2	1	13	121	82	101	103	102	105	137.8
475	2	1	4	117	102	104	100	86	79	108.9
476	2	1	10	99	115	120	97	63	105	206.7
477	2	1	9	99	98	96	109	91	84	175.6
478	2	1	19	108	118	114	107	115	116	216
479	2	1	20	132	108	90	109	102	121	181.8
480	2	1	11	84	100	95	110	71	100	69.8
481	2	1	8	83	110	106	104	99	95	168.4
482	2	1	10	95	97	101	105	88	90	127.1
483	2	1	8	97	110	112	107	96	111	137.8
484	2	1	13	99	112	109	111	104	116	82.2
485	2	1	15	93	110	110	98	103	95	194.2
486	2	1	10	99	109	110	111	97	111	162.2
487	2	1	11	113	96	114	103	82	121	113.8
488	2	1	18	113	111	95	107	104	121	118.7
489	2	1	11	124	62	110	108	94	90	145.8
490	2	1	10	121	88	95	105	83	105	141.8
491	2	1	20	119	111	109	107	122	127	185.3
492	2	1	4	102	117	114	113	115	100	152.4
493	2	1	10	83	116	110	104	113	105	146.2
494	2	1	1	90	102	103	106	62	79	179.6
495	2	1	18	110	106	110	109	97	116	193.8
496	2	1	9	103	97	110	106	92	95	162.7
497	2	1	10	124	105	104	112	98	111	170.7
498	2	1	6	102	77	109	105	77	79	39.6
499	2	1	11	103	90	109	111	100	116	166.7
500	2	1	15	139	119	115	103	101	116	214.2
501	2	1	3	108	84	94	95	66	84	31.1
502	2	1	15	128	109	95	106	104	111	118.2
503	2	1	2	128	103	109	114	92	95	131.1
504	2	1	13	121	113	110	104	102	100	144.4
505	2	1	2	103	115	98	103	98	100	109.8
506	2	1	6	82	89	108	103	58	100	84.4
507	2	1	19	82	112	100	106	87	116	143.1
508	2	1	9	103	85	95	109	92	100	133.3
509	2	1	4	90	98	100	101	83	79	129.3
510	2	1	5	119	119	94	98	98	90	169.3
511	2	1	5	97	107	99	112	82	105	165.3
512	2	1	6	115	123	114	99	106	90	164
513	2	1	9	121	82	110	100	68	90	172.9
514	2	1	11	110	114	108	100	109	116	176
515	2	1	17	115	116	114	101	112	121	164.4
516	2	1	7	99	84	107	102	65	90	77.3
517	2	1	13	121	119	111	104	100	105	188
518	2	1	20	121	114	114	106	86	111	215.6
519	2	1	13	128	106	106	116	74	90	138.2
520	2	1	9	115	98	106	109	91	105	254.2
521	2	1	3	121	110	98	111	112	116	124.4
522	2	1	12	90	116	110	97	109	95	186.2
523	2	1	18	128	109	103	115	97	111	236
524	2	1	2	117	111	109	99	81	105	144
525	2	1	15	135	79	110	100	107	121	183.556
526	2	1	1	110	93	102	96	88	68	122.667
527	2	1	9	84	92	95	94	76	79	45.7778
528	2	1	14	93	105	102	107	90	116	136.889
529	2	1	2	113	77	109	97	89	95	116.444
530	2	1	17	105	87	109	56	81	100	40.8889
531	2	1	7	143	103	113	106	100	100	242.667
532	2	1	8	97	111	113	104	109	111	187.111
533	2	1	12	132	121	114	103	112	105	256
534	2	1	5	121	98	113	100	103	95	189.333
535	2	1	10	105	119	114	105	110	116	222.667
536	2	1	15	117	107	108	99	99	105	181.333
537	2	1	19	108	107	96	112	99	116	172.444
538	2	1	13	82	77	112	102	78	90	80.4444
539	2	1	10	103	96	96	99	103	95	137.778
540	2	1	18	84	109	109	101	100	111	143.111
541	2	1	9	115	99	103	107	75	105	141.333
542	2	1	12	124	103	100	92	93	105	155.556
543	2	1	12	97	100	94	99	82	90	103.111
544	2	1	12	105	60	89	94	62	105	16.8889
545	2	1	2	108	94	106	111	125	105	206.667
546	2	1	15	139	105	115	109	79	116	214.222
547	2	1	1	97	88	98	103	89	68	108.444
548	2	1	14	139	108	101	94	99	95	199.556
549	2	1	18	97	123	112	103	94	105	178.222
550	2	1	20	119	92	95	102	98	100	144.889
551	2	1	9	93	101	102	94	72	111	86.2222
552	2	1	11	69	116	113	98	110	95	144.444
553	2	1	5	102	110	108	115	111	84	209.778
554	2	1	14	99	93	87	98	69	100	67.1111
555	2	1	20	117	115	115	112	119	127	254.222
556	2	1	19	90	106	110	107	100	121	159.111
557	2	1	17	139	111	99	116	92	111	236
558	2	1	14	84	117	114	100	128	111	202.667
559	2	1	3	113	94	99	103	104	90	158.667
560	2	1	18	110	111	108	107	109	127	208.889
561	2	1	15	119	115	104	100	118	121	232.889
562	2	1	17	102	117	103	108	84	116	160.444
563	2	1	7	110	102	111	107	66	90	136
564	2	1	15	113	97	114	107	63	105	132
565	2	1	3	88	95	100	74	61	79	24.4444
566	2	1	11	82	98	104	115	49	90	72
567	2	1	12	113	105	106	110	101	111	188
568	2	1	13	128	61	100	102	77	105	94.6667
569	2	1	10	97	78	96	83	75	84	31.1111
570	2	1	3	103	119	104	94	94	111	162.222
571	2	1	18	105	113	105	104	105	132	186.222
572	2	1	13	139	118	113	109	108	121	262.667
